# Supplementary material for: Mechanistic insights into the early life stage microbiota of silver pompano (Trachinotus blochii)
Source: Front Microbiol. 2024 Apr 17;15:1356828. doi: 10.3389/fmicb.2024.1356828 (PMC11061439; doi:10.3389/fmicb.2024.1356828)
Supplement: SUPPLEMENTARY FILE 4 — Shared bacterial genera across different ontogeny and their prevalence. [file Data_Sheet_4.xlsx]

## Sheet: Phyla
Phyla	Egg	<10 DPH	>10 DPH	Whole	Gut
Acidobacteria	0.003663	0.0250763	0.00415912	0.0172324	0.0342357
Actinobacteria	0.0504017	0.0908253	0.0291918	0.0677127	0.173309
Armatimonadetes	0	0	0	0	0.0055788
Bacteroidetes	0.0305165	0.033365	0.0234596	0.0296505	0.0725011
BRC1	0	0	0	0	0
Calditrichaeota	0	0	0	0	0
Chlamydiae	0	0	0	0	0
Chloroflexi	0.0375591	0.0464239	0.0291913	0.0399617	0.0761947
Cyanobacteria	0.0417482	0.00557276	0.0147881	0.00902852	0.0268763
Dadabacteria	0	0	0	0	0
Dependentiae	0	0	0	0	0
Elusimicrobia	0	0	0.00198118	0.000742942	0.00320513
Entotheonellaeota	0	0.00261438	0	0.00163399	0
Epsilonbacteraeota	0.00184162	0	0	0	0
Euryarchaeota	0	0	0.000611621	0.000229358	0
FBP	0	0	0	0	0
FCPU426	0	0.00116959	0	0.000730994	0
Firmicutes	0.0202775	0.0834468	0.0254306	0.0616908	0.118985
Fusobacteria	0	0	0	0	0
Gemmatimonadetes	0.00407	0.00614871	0.00478632	0.00563781	0.00213675
Latescibacteria	0	0	0	0	0.0104603
Margulisbacteria	0	0	0.00107875	0.000404531	0
Nanoarchaeaeota	0	0	0	0	0.00629155
Nitrospirae	0	0	0	0	0.00308642
Patescibacteria	0.002035	0.00859199	0.0121489	0.00992584	0.0158869
Planctomycetes	0.00529101	0.0321719	0.0145144	0.0255503	0.022218
Proteobacteria	0.248006	0.220046	0.152745	0.194808	0.330702
Rokubacteria	0	0	0	0	0
Spirochaetes	0.00195695	0.0104659	0.000642261	0.00678202	0.0108481
Tenericutes	0.001628	0	0	0	0
Thaumarchaeota	0	0	0	0	0
Unassigned bacteria	0.536461	0.422998	0.646591	0.506846	0.0860898
Unassigned phyla	0.0137309	0.00521817	0.0347242	0.0162829	0.0013947
Verrucomicrobia	0.000814001	0.00292398	0	0.00182749	0
WS2	0	0.00294118	0	0.00183824	0
Zixibacteria	0	0	0.00395541	0.00148328	0

## Sheet: Class
Class	Egg	<10 DPH	>10DPH	Whole	Gut
Acidimicrobiia	0.002035	0.000407	0.00231138	0.00135919	0.0026455
Acidobacteriia	0	0	0.00251708	0.00125854	0
Actinobacteria	0.0263685	0.051058	0.0161392	0.0335986	0.116229
Alphaproteobacteria	0.0514317	0.0775316	0.0150004	0.046266	0.110116
Anaerolineae	0.0134513	0.00269025	0.0151727	0.00893148	0.0165611
Bacilli	0.0113235	0.0541839	0.00851463	0.0313493	0.0845984
Bacteroidia	0.0102586	0.0412022	0.0234596	0.0323309	0.0573496
Blastocatellia (Subgroup 4)	0	0	0	0	0.00551558
Campylobacteria	0.00184162	0.000368324	0	0.000184162	0
Chloroflexia	0.0116469	0.00981176	0.00934403	0.0095779	0.0381228
Chthonomonadetes	0	0	0	0	0.0055788
Clostridia	0.002849	0.00526536	0.0129606	0.00911297	0.0277726
Coriobacteriia	0	0	0	0	0.0026455
CPR2	0	0	0	0	0.00641026
Dehalococcoidia	0.00407	0.00198359	0	0.000991796	0.00732601
Deltaproteobacteria	0.00651201	0.00643061	0	0.0032153	0.0316388
Elusimicrobia	0	0	0.00198118	0.000990589	0.00320513
Entotheonellia	0	0.00261438	0	0.00130719	0
Gammaproteobacteria	0.190062	0.129015	0.137745	0.13338	0.188947
Gemmatimonadetes	0.002035	0.000407	0	0.0002035	0.00213675
Gitt-GS-136	0	0	0.00467458	0.00233729	0
Gracilibacteria	0.000814001	0.0001628	0	8.14001e-05	0
Holophagae	0.002442	0.0004884	0	0.0002442	0.0115147
Ignavibacteria	0.0202578	0.00519117	0	0.00259558	0.00534759
KD4-96	0.0047279	0.000945579	0	0.00047279	0.00473141
Ktedonobacteria	0	0	0	0	0.00488145
Limnochordia	0.00610501	0.00986856	0	0.00493428	0.00396825
Longimicrobia	0.002035	0.000407	0	0.0002035	0
MB-A2-108	0.001221	0.0002442	0	0.0001221	0.0130338
Melainabacteria	0	0	0.000611621	0.00030581	0.00213675
Mollicutes	0.001628	0.0003256	0	0.0001628	0
MVP-15	0	0	0.000642261	0.00032113	0
Nanohaloarchaeia	0	0	0	0	0.00308642
Negativicutes	0	0	0.00395541	0.00197771	0.0026455
Nitrospira	0	0	0	0	0.00308642
OM190	0	0.00294118	0	0.00147059	0.00132275
Oxyphotobacteria	0.0417482	0.016554	0.0141765	0.0153652	0.0247395
P2-11E	0.001221	0.0002442	0	0.0001221	0
Parcubacteria	0	0.0034188	0.0121489	0.00778386	0.00470312
Phycisphaerae	0	0	0	0	0.00452788
Planctomycetacia	0.00529101	0.0268501	0.00890106	0.0178756	0.0163674
Rhodothermia	0	0	0	0	0.00980392
Rubrobacteria	0.0146723	0.0300639	0.000407747	0.0152358	0.0349886
S0134 terrestrial group	0	0.00233918	0.00478632	0.00356275	0
Saccharimonadia	0.001221	0.00541739	0	0.00270869	0.00477353
Spirochaetia	0.00195695	0.00214578	0	0.00107289	0.0108481
Subgroup 17	0.001221	0.0002442	0	0.0001221	0
Subgroup 6	0	0.00789474	0.00164204	0.00476839	0.0172054
Thermoleophilia	0.00610501	0.001221	0.00769195	0.00445648	0.00198413
Thermoplasmata	0	0	0.000611621	0.00030581	0
TK10	0.002442	0.00595796	0	0.00297898	0.00178253
Unassigned Actinobacteria	0	0	0.00264157	0.00132079	0.00178253
Unassigned bacteria	0.536461	0.477189	0.646591	0.56189	0.0860898
Unassigned Chloroflexi	0	0	0	0	0.0027894
Unassigned Class	0.0137309	0.00971874	0.0347242	0.0222215	0.0013947
Unassigned Latescibacteria	0	0	0	0	0.0104603
uncultured bacterium	0	0.00116959	0	0.000584795	0
uncultured bacterium	0	0.00294118	0	0.00147059	0
uncultured bacterium	0	0	0.00107875	0.000539374	0
uncultured bacterium	0	0	0.00395541	0.00197771	0
vadinHA49	0	0	0.00561334	0.00280667	0
Verrucomicrobiae	0.000814001	0.00308678	0	0.00154339	0
Woesearchaeia	0	0	0	0	0.00320513

## Sheet: Order
#OTU ID	Order	Egg	<10 DPH	>10DPH	Whole	Gut
D_0__Archaea;D_1__Euryarchaeota;D_2__Thermoplasmata;D_	Marine Group II	0	0	0.000611621	0.00030581	0
D_0__Archaea;D_1__Nanoarchaeaeota;D_2__Nanohaloarchaeia;D_	Aenigmarchaeales	0	0	0	0	0.00308642
D_0__Archaea;D_1__Nanoarchaeaeota;D_2__Woesearchaeia;D_	uncultured euryarchaeote	0	0	0	0	0.00320513
D_0__Bacteria;__;__;__	Unassigned Bacteria	0.536461	0.422998	0.646591	0.534795	0.0860898
D_0__Bacteria;D_1__Acidobacteria;D_2__Acidobacteriia;D_	Acidobacteriales	0	0	0.00251708	0.00125854	0
D_0__Bacteria;D_1__Acidobacteria;D_2__Blastocatellia (Subgroup 4);D_	Blastocatellia (Subgroup 4) DS-100	0	0.00666667	0	0.00333333	0
D_0__Bacteria;D_1__Acidobacteria;D_2__Blastocatellia (Subgroup 4);D_	Blastocatellales	0	0.00444444	0	0.00222222	0.00213675
D_0__Bacteria;D_1__Acidobacteria;D_2__Blastocatellia (Subgroup 4);D_	Pyrinomonadales	0	0.00162602	0	0.000813008	0.00337883
D_0__Bacteria;D_1__Acidobacteria;D_2__Holophagae;D_	Holophagales	0	0	0	0	0.00205761
D_0__Bacteria;D_1__Acidobacteria;D_2__Holophagae;D_	Holophagae Subgroup 7	0.002442	0	0	0	0.00945711
D_0__Bacteria;D_1__Acidobacteria;D_2__Subgroup 17;__	Acidobacteria Subgroup 17	0.001221	0	0	0	0
D_0__Bacteria;D_1__Acidobacteria;D_2__Subgroup 6;__	Unassigned Acidobacteria	0	0.0097248	0.00164204	0.00568342	0.0152213
D_0__Bacteria;D_1__Acidobacteria;D_2__Subgroup 6;D_	Acidobacteria Subgroup 6 Unknown Order	0	0.00261438	0	0.00130719	0
D_0__Bacteria;D_1__Acidobacteria;D_2__Subgroup 6;D_	Uncultured Acidobacteriales bacterium	0	0	0	0	0.00198413
D_0__Bacteria;D_1__Actinobacteria;__;__	Unassigned Actinobacteria	0	0	0.00264157	0.00132079	0.00178253
D_0__Bacteria;D_1__Actinobacteria;D_2__Acidimicrobiia;D_	Actinomarinales	0.002035	0	0	0	0
D_0__Bacteria;D_1__Actinobacteria;D_2__Acidimicrobiia;D_	Microtrichales	0	0	0.00231138	0.00115569	0.0026455
D_0__Bacteria;D_1__Actinobacteria;D_2__Actinobacteria;__	Actinobacteria unknown order	0	0.00196078	0	0.000980392	0.00197239
D_0__Bacteria;D_1__Actinobacteria;D_2__Actinobacteria;D_	Streptomycetales	0	0.0011396	0.00356042	0.00235001	0
D_0__Bacteria;D_1__Actinobacteria;D_2__Actinobacteria;D_	Pseudonocardiales	0	0	0	0	0.00747863
D_0__Bacteria;D_1__Actinobacteria;D_2__Actinobacteria;D_	Corynebacteriales	0.00601843	0.0061086	0.00274837	0.00442849	0.00870224
D_0__Bacteria;D_1__Actinobacteria;D_2__Actinobacteria;D_	Micrococcales	0	0.0115182	0.000660393	0.00608928	0.0114202
D_0__Bacteria;D_1__Actinobacteria;D_2__Actinobacteria;D_	Micromonosporales	0.00569801	0.00490196	0.00326198	0.00408197	0.0238873
D_0__Bacteria;D_1__Actinobacteria;D_2__Actinobacteria;D_	Propionibacteriales	0.014652	0.0246559	0.00590799	0.015282	0.0627681
D_0__Bacteria;D_1__Actinobacteria;D_2__Coriobacteriia;D_	Coriobacteriales	0	0	0	0	0.0026455
D_0__Bacteria;D_1__Actinobacteria;D_2__MB-A2-108;__	Actinobacteria MB-A2-108	0	0	0	0	0.00396825
D_0__Bacteria;D_1__Actinobacteria;D_2__MB-A2-108;Actinobacteria Ambiguous_taxa	Actinobacteria Ambiguous_taxa	0	0	0	0	0.00906555
D_0__Bacteria;D_1__Actinobacteria;D_2__MB-A2-108;D_	uncultured Catenuloplanes sp.	0.001221	0	0	0	0
D_0__Bacteria;D_1__Actinobacteria;D_2__Rubrobacteria;D_	Rubrobacterales	0.0146723	0.034826	0.000407747	0.0176168	0.0349886
D_0__Bacteria;D_1__Actinobacteria;D_2__Thermoleophilia;D_	Thermoleophilia uncultured	0.001221	0	0	0	0
D_0__Bacteria;D_1__Actinobacteria;D_2__Thermoleophilia;D_	Solirubrobacterales	0.002442	0	0.000660393	0.000330196	0
D_0__Bacteria;D_1__Actinobacteria;D_2__Thermoleophilia;D_	Gaiellales	0.002442	0.00571429	0.00703156	0.00637292	0.00198413
D_0__Bacteria;D_1__Armatimonadetes;D_2__Chthonomonadetes;D_	Chthonomonadales	0	0	0	0	0.0055788
D_0__Bacteria;D_1__Bacteroidetes;D_2__Bacteroidia;D_	Sphingobacteriales	0.00130463	0.0037037	0.00143833	0.00257102	0
D_0__Bacteria;D_1__Bacteroidetes;D_2__Bacteroidia;D_	Cytophagales	0	0.00222222	0.00541118	0.0038167	0
D_0__Bacteria;D_1__Bacteroidetes;D_2__Bacteroidia;D_	Chitinophagales	0	0.00688436	0	0.00344218	0.00986601
D_0__Bacteria;D_1__Bacteroidetes;D_2__Bacteroidia;D_	Bacteroidales	0.002442	0	0.00625302	0.00312651	0.0112518
D_0__Bacteria;D_1__Bacteroidetes;D_2__Bacteroidia;D_	Flavobacteriales	0.00651201	0.0194151	0.0103571	0.0148861	0.0362317
D_0__Bacteria;D_1__Bacteroidetes;D_2__Ignavibacteria;D_	Kryptoniales	0.0202578	0	0	0	0
D_0__Bacteria;D_1__Bacteroidetes;D_2__Ignavibacteria;D_	Ignavibacteriales	0	0.0011396	0	0.000569801	0
D_0__Bacteria;D_1__Bacteroidetes;D_2__Ignavibacteria;D_	OPB56	0	0	0	0	0.00534759
D_0__Bacteria;D_1__Bacteroidetes;D_2__Rhodothermia;D_	Rhodothermales	0	0	0	0	0.00980392
D_0__Bacteria;D_1__Chloroflexi;__;__	Unassigned Chloroflexi	0	0	0	0	0.0027894
D_0__Bacteria;D_1__Chloroflexi;D_2__Anaerolineae;D_	Anaerolineae SBR10	0.001628	0	0.00449583	0.00224791	0
D_0__Bacteria;D_1__Chloroflexi;D_2__Anaerolineae;D_	Anaerolineales	0.0118232	0.00666667	0.0106769	0.00867178	0.00749559
D_0__Bacteria;D_1__Chloroflexi;D_2__Anaerolineae;D_	Caldilineales	0	0	0	0	0.00906555
D_0__Bacteria;D_1__Chloroflexi;D_2__Chloroflexia;D_	Chloroflexales	0.00391389	0	0.00893628	0.00446814	0
D_0__Bacteria;D_1__Chloroflexi;D_2__Chloroflexia;D_	Thermomicrobiales	0.00773301	0.00748238	0.000407747	0.00394506	0.0381228
D_0__Bacteria;D_1__Chloroflexi;D_2__Dehalococcoidia;D_	Unassigned Dehalococcoidia	0.00407	0.0268053	0	0.0134027	0.00732601
D_0__Bacteria;D_1__Chloroflexi;D_2__Gitt-GS-1	Chloroflexi Gitt-GS-1	0	0	0.00467458	0.00233729	0
D_0__Bacteria;D_1__Chloroflexi;D_2__KD4-96;Ambiguous_taxa	Chloroflexi KD4-96 Ambiguous_taxa	0.0047279	0	0	0	0.00205761
D_0__Bacteria;D_1__Chloroflexi;D_2__KD4-96;D_	uncultured Chloroflexi bacterium	0	0	0	0	0.0026738
D_0__Bacteria;D_1__Chloroflexi;D_2__Ktedonobacteria;D_	C0119	0	0	0	0	0.00488145
D_0__Bacteria;D_1__Chloroflexi;D_2__P2-11E;D_	Chloroflexi P2-11E uncultured bacterium	0.001221	0	0	0	0
D_0__Bacteria;D_1__Chloroflexi;D_2__TK10;__	Unassigned Chloroflexi TK10	0.001628	0	0	0	0
D_0__Bacteria;D_1__Chloroflexi;D_2__TK10;Ambiguous_taxa	Chloroflexi TK10 Ambiguous taxa	0	0.00233918	0	0.00116959	0
D_0__Bacteria;D_1__Chloroflexi;D_2__TK10;D_	Chloroflexi bacterium JEA	0	0.00196078	0	0.000980392	0
D_0__Bacteria;D_1__Chloroflexi;D_2__TK10;D_	Chloroflexi uncultured bacterium	0.000814001	0.00116959	0	0.000584795	0.00178253
D_0__Bacteria;D_1__Cyanobacteria;D_2__Melainabacteria;D_	Gastranaerophilales	0	0	0.000611621	0.00030581	0.00213675
D_0__Bacteria;D_1__Cyanobacteria;D_2__Oxyphotobacteria;D_	Chloroplast	0.0417482	0.00557276	0.0141765	0.00987464	0.0247395
D_0__Bacteria;D_1__Elusimicrobia;D_2__Elusimicrobia;D_	Lineage IV	0	0	0.00198118	0.000990589	0.00320513
D_0__Bacteria;D_1__Entotheonellaeota;D_2__Entotheonellia;D_	Entotheonellales	0	0.00261438	0	0.00130719	0
D_0__Bacteria;D_1__Epsilonbacteraeota;D_2__Campylobacteria;D_	Campylobacterales	0.00184162	0	0	0	0
D_0__Bacteria;D_1__FCPU426;D_2__uncultured bacterium;D_	FCPU426 uncultured bacterium	0	0.00116959	0	0.000584795	0
D_0__Bacteria;D_1__Firmicutes;D_2__Bacilli;D_	Lactobacillales	0	0	0.000963391	0.000481696	0
D_0__Bacteria;D_1__Firmicutes;D_2__Bacilli;D_	Bacillales	0.0113235	0.0646983	0.00755124	0.0361248	0.0845984
D_0__Bacteria;D_1__Firmicutes;D_2__Clostridia;D_	Clostridiales	0.002849	0.010101	0.0129606	0.0115308	0.0277726
D_0__Bacteria;D_1__Firmicutes;D_2__Limnochordia;D_	Limnochordales	0.00610501	0.00864756	0	0.00432378	0.00396825
D_0__Bacteria;D_1__Firmicutes;D_2__Negativicutes;D_	Selenomonadales	0	0	0.00395541	0.00197771	0.0026455
D_0__Bacteria;D_1__Gemmatimonadetes;D_2__Gemmatimonadetes;D_	Gemmatimonadales	0.002035	0.00380952	0	0.00190476	0.00213675
D_0__Bacteria;D_1__Gemmatimonadetes;D_2__Longimicrobia;D_	Longimicrobiales	0.002035	0	0	0	0
D_0__Bacteria;D_1__Gemmatimonadetes;D_2__S01	Gemmatimonadetes S01 4 terrestrial group	0	0.00233918	0	0.00116959	0
D_0__Bacteria;D_1__Gemmatimonadetes;D_2__S01	Gemmatimonadetes S01 4 terrestrial group	0	0	0.00478632	0.00239316	0
D_0__Bacteria;D_1__Latescibacteria;__;__	Unassigned Latescibacteria	0	0	0	0	0.0104603
D_0__Bacteria;D_1__Margulisbacteria;D_2__uncultured bacterium;D_	Margulisbacteria uncultured bacterium	0	0	0.00107875	0.000539374	0
D_0__Bacteria;D_1__Nitrospirae;D_2__Nitrospira;D_	Nitrospirales	0	0	0	0	0.00308642
D_0__Bacteria;D_1__Patescibacteria;D_2__CPR2;D_	uncultured bacterium	0	0	0	0	0.00641026
D_0__Bacteria;D_1__Patescibacteria;D_2__Gracilibacteria;D_	Candidatus Peribacteria	0.000814001	0	0	0	0
D_0__Bacteria;D_1__Patescibacteria;D_2__Parcubacteria;__	Unassigned Parcubacteria	0	0	0.00934915	0.00467458	0
D_0__Bacteria;D_1__Patescibacteria;D_2__Parcubacteria;D_	Parcubacteria uncultured bacterium	0	0.0034188	0.00279976	0.00310928	0
D_0__Bacteria;D_1__Patescibacteria;D_2__Parcubacteria;D_	Candidatus Yanofskybacteria	0	0	0	0	0.00205761
D_0__Bacteria;D_1__Patescibacteria;D_2__Parcubacteria;D_	Candidatus Campbellbacteria	0	0	0	0	0.0026455
D_0__Bacteria;D_1__Patescibacteria;D_2__Saccharimonadia;D_	Saccharimonadales	0.001221	0.00517319	0	0.00258659	0.00477353
D_0__Bacteria;D_1__Planctomycetes;D_2__OM190;D_	planctomycete A-2	0	0.00294118	0	0.00147059	0
D_0__Bacteria;D_1__Planctomycetes;D_2__OM190;D_	Planctomycetes OM190 uncultured bacterium	0	0	0	0	0.00132275
D_0__Bacteria;D_1__Planctomycetes;D_2__Phycisphaerae;D_	Tepidisphaerales	0	0	0	0	0.00132275
D_0__Bacteria;D_1__Planctomycetes;D_2__Phycisphaerae;D_	Phycisphaerales	0	0	0	0	0.00320513
D_0__Bacteria;D_1__Planctomycetes;D_2__Planctomycetacia;D_	Planctomycetales	0	0.00233918	0	0.00116959	0
D_0__Bacteria;D_1__Planctomycetes;D_2__Planctomycetacia;D_	Planctomycetacia uncultured	0.001628	0.00655315	0	0.00327657	0
D_0__Bacteria;D_1__Planctomycetes;D_2__Planctomycetacia;D_	Isosphaerales	0	0	0	0	0.00213675
D_0__Bacteria;D_1__Planctomycetes;D_2__Planctomycetacia;D_	Gemmatales	0	0.00836601	0.00719166	0.00777884	0.0027894
D_0__Bacteria;D_1__Planctomycetes;D_2__Planctomycetacia;D_	Pirellulales	0.003663	0.0119724	0.0017094	0.0068409	0.0114412
D_0__Bacteria;D_1__Planctomycetes;D_2__vadinHA49;D_	Planctomycetes vadinHA49 uncultured organism	0	0	0.00561334	0.00280667	0
D_0__Bacteria;D_1__Proteobacteria;__;__	Unassigned Proteobacteria	0	0.00222222	0	0.00111111	0
D_0__Bacteria;D_1__Proteobacteria;D_2__Alphaproteobacteria;D_	Acetobacterales	0.00260926	0	0	0	0
D_0__Bacteria;D_1__Proteobacteria;D_2__Alphaproteobacteria;D_	Alphaproteobacteria SAR11 clade	0.00950829	0	0	0	0
D_0__Bacteria;D_1__Proteobacteria;D_2__Alphaproteobacteria;D_	Micropepsales	0	0.00116959	0	0.000584795	0
D_0__Bacteria;D_1__Proteobacteria;D_2__Alphaproteobacteria;D_	Caulobacterales	0	0.00196078	0	0.000980392	0
D_0__Bacteria;D_1__Proteobacteria;D_2__Alphaproteobacteria;D_	Puniceispirillales	0.00184162	0	0.00107875	0.000539374	0
D_0__Bacteria;D_1__Proteobacteria;D_2__Alphaproteobacteria;D_	Rhodobacterales	0.00888767	0.00487329	0.00357508	0.00422419	0
D_0__Bacteria;D_1__Proteobacteria;D_2__Alphaproteobacteria;D_	Tistrellales	0	0	0	0	0.00198413
D_0__Bacteria;D_1__Proteobacteria;D_2__Alphaproteobacteria;D_	Elsterales	0	0	0	0	0.00213675
D_0__Bacteria;D_1__Proteobacteria;D_2__Alphaproteobacteria;D_	Reyranellales	0	0	0	0	0.00404174
D_0__Bacteria;D_1__Proteobacteria;D_2__Alphaproteobacteria;D_	Sphingomonadales	0.004884	0.0113962	0.00164204	0.00651911	0.00640042
D_0__Bacteria;D_1__Proteobacteria;D_2__Alphaproteobacteria;D_	Alphaproteobacteria uncultured	0	0.00196078	0	0.000980392	0.00802139
D_0__Bacteria;D_1__Proteobacteria;D_2__Alphaproteobacteria;D_	Azospirillales	0.003256	0.0037037	0	0.00185185	0.00823002
D_0__Bacteria;D_1__Proteobacteria;D_2__Alphaproteobacteria;D_	Rickettsiales	0.00456621	0.00233918	0.000611621	0.0014754	0.0148449
D_0__Bacteria;D_1__Proteobacteria;D_2__Alphaproteobacteria;D_	Rhodospirillales	0.004884	0.00261438	0	0.00130719	0.0152616
D_0__Bacteria;D_1__Proteobacteria;D_2__Alphaproteobacteria;D_	Rhizobiales	0.0109946	0.0430192	0.00809288	0.025556	0.0491951
D_0__Bacteria;D_1__Proteobacteria;D_2__Deltaproteobacteria;D_	Bdellovibrionales	0.001628	0	0	0	0
D_0__Bacteria;D_1__Proteobacteria;D_2__Deltaproteobacteria;D_	Desulfobacterales	0	0	0	0	0.0013947
D_0__Bacteria;D_1__Proteobacteria;D_2__Deltaproteobacteria;D_	Deltaproteobacteria Incertae Sedis	0	0	0	0	0.00308642
D_0__Bacteria;D_1__Proteobacteria;D_2__Deltaproteobacteria;D_	Myxococcales	0.004884	0.0162393	0	0.00811966	0.0271577
D_0__Bacteria;D_1__Proteobacteria;D_2__Gammaproteobacteria;D_	Gammaproteobacteria EPR	0.001628	0	0	0	0
D_0__Bacteria;D_1__Proteobacteria;D_2__Gammaproteobacteria;D_	Steroidobacterales	0	0.00175439	0	0.000877193	0
D_0__Bacteria;D_1__Proteobacteria;D_2__Gammaproteobacteria;D_	Gammaproteobacteria Incertae Sedis	0	0.00325203	0	0.00162602	0
D_0__Bacteria;D_1__Proteobacteria;D_2__Gammaproteobacteria;D_	Alteromonadales	0.0545212	0.00774258	0	0.00387129	0
D_0__Bacteria;D_1__Proteobacteria;D_2__Gammaproteobacteria;D_	Oceanospirillales	0	0	0.00395541	0.00197771	0
D_0__Bacteria;D_1__Proteobacteria;D_2__Gammaproteobacteria;D_	Salinisphaerales	0.00326158	0	0	0	0.00205761
D_0__Bacteria;D_1__Proteobacteria;D_2__Gammaproteobacteria;D_	Vibrionales	0.00439895	0.0366013	0.00307692	0.0198391	0.0026738
D_0__Bacteria;D_1__Proteobacteria;D_2__Gammaproteobacteria;D_	Xanthomonadales	0.0311536	0.00774459	0.0110849	0.00941473	0.0113443
D_0__Bacteria;D_1__Proteobacteria;D_2__Gammaproteobacteria;D_	Pseudomonadales	0.0503435	0.0151016	0.0318137	0.0234576	0.0274273
D_0__Bacteria;D_1__Proteobacteria;D_2__Gammaproteobacteria;D_	Enterobacteriales	0.00529101	0.00465058	0.041601	0.0231258	0.034667
D_0__Bacteria;D_1__Proteobacteria;D_2__Gammaproteobacteria;D_	Betaproteobacteriales	0.0394643	0.0517002	0.0462132	0.0489567	0.110777
D_0__Bacteria;D_1__Spirochaetes;D_2__Leptospirae;D_	Leptospirales	0	0.00380952	0	0.00190476	0
D_0__Bacteria;D_1__Spirochaetes;D_2__MVP-15;Ambiguous_taxa	Spirochaetes MVP-15 Ambiguous_taxa	0	0	0.000642261	0.00032113	0
D_0__Bacteria;D_1__Spirochaetes;D_2__Spirochaetia;D_	Brevinematales	0	0.00665635	0	0.00332817	0
D_0__Bacteria;D_1__Spirochaetes;D_2__Spirochaetia;D_	Spirochaetales	0.00195695	0	0	0	0.0108481
D_0__Bacteria;D_1__Tenericutes;D_2__Mollicutes;D_	Mollicutes RF	0.001628	0	0	0	0
D_0__Bacteria;D_1__Verrucomicrobia;D_2__Verrucomicrobiae;D_	Opitutales	0.000814001	0	0	0	0
D_0__Bacteria;D_1__Verrucomicrobia;D_2__Verrucomicrobiae;D_	Pedosphaerales	0	0.00292398	0	0.00146199	0
D_0__Bacteria;D_1__WS2;D_2__uncultured bacterium;D_	WS2 uncultured bacterium	0	0.00294118	0	0.00147059	0
D_0__Bacteria;D_1__Zixibacteria;D_2__uncultured bacterium;D_	Zixibacteria uncultured bacterium	0	0	0.00395541	0.00197771	0
Unassigned;__;__;__	Unassigned domain	0.0137309	0.00521817	0.0347242	0.0199712	0.0013947
D_0__Bacteria;D_1__Patescibacteria;D_2__Gracilibacteria;D_	Candidatus Peribacteria	0.000814001	0	0	0	0
D_0__Bacteria;D_1__Patescibacteria;D_2__Gracilibacteria;D_	Candidatus Peregrinibacteria	0	0	0	0	0
D_0__Bacteria;D_1__Patescibacteria;D_2__Microgenomatia;D_	Candidatus Woesebacteria	0	0	0	0	0
D_0__Bacteria;D_1__Patescibacteria;D_2__Parcubacteria;__		0	0	0.00934915	0.00467458	0.00350593
D_0__Bacteria;D_1__Patescibacteria;D_2__Parcubacteria;D_	Candidatus Campbellbacteria	0	0	0	0	0
D_0__Bacteria;D_1__Patescibacteria;D_2__Parcubacteria;D_	Candidatus Yanofskybacteria	0	0	0	0	0
D_0__Bacteria;D_1__Patescibacteria;D_2__Parcubacteria;D_	uncultured bacterium	0	0.0034188	0.00279976	0.00310928	0.00318666
D_0__Bacteria;D_1__Patescibacteria;D_2__Parcubacteria;D_	Candidatus Nomurabacteria	0	0	0	0	0
D_0__Bacteria;D_1__Patescibacteria;D_2__Parcubacteria;D_	Candidatus Azambacteria	0	0	0	0	0
D_0__Bacteria;D_1__Patescibacteria;D_2__Parcubacteria;D_	Candidatus Kaiserbacteria	0	0	0	0	0
D_0__Bacteria;D_1__Patescibacteria;D_2__Parcubacteria;D_	Candidatus Moranbacteria	0	0	0	0	0
D_0__Bacteria;D_1__Patescibacteria;D_2__Parcubacteria;D_	uncultured Parcubacteria group bacterium	0	0	0	0	0
D_0__Bacteria;D_1__Patescibacteria;D_2__Saccharimonadia;D_	Saccharimonadales	0.001221	0.00517319	0	0.00258659	0.00323324
D_0__Bacteria;D_1__Patescibacteria;D_2__WWE	;D_	0	0	0	0	0
D_0__Bacteria;D_1__Planctomycetes;D_2__OM190;D_	uncultured bacterium	0	0	0	0	0
D_0__Bacteria;D_1__Planctomycetes;D_2__OM190;D_	planctomycete A-2	0	0.00294118	0	0.00147059	0.00183824
D_0__Bacteria;D_1__Planctomycetes;D_2__Phycisphaerae;D_	Phycisphaerales	0	0	0	0	0
D_0__Bacteria;D_1__Planctomycetes;D_2__Phycisphaerae;D_	Tepidisphaerales	0	0	0	0	0
D_0__Bacteria;D_1__Planctomycetes;D_2__Phycisphaerae;D_	mle1-8	0	0	0	0	0
D_0__Bacteria;D_1__Planctomycetes;D_2__Phycisphaerae;D_	CCM11a	0	0	0	0	0
D_0__Bacteria;D_1__Planctomycetes;D_2__Phycisphaerae;D_	Pla1 lineage	0	0	0	0	0
D_0__Bacteria;D_1__Planctomycetes;D_2__Pla	lineage;D_	0	0	0	0	0
D_0__Bacteria;D_1__Planctomycetes;D_2__Planctomycetacia;D_	Pirellulales	0.003663	0.0119724	0.0017094	0.0068409	0.00812377
D_0__Bacteria;D_1__Planctomycetes;D_2__Planctomycetacia;D_	Gemmatales	0	0.00836601	0.00719166	0.00777884	0.00792563
D_0__Bacteria;D_1__Planctomycetes;D_2__Planctomycetacia;D_	Isosphaerales	0	0	0	0	0
D_0__Bacteria;D_1__Planctomycetes;D_2__Planctomycetacia;D_	uncultured	0.001628	0.00655315	0	0.00327657	0.00409572
D_0__Bacteria;D_1__Planctomycetes;D_2__Planctomycetacia;D_	Planctomycetales	0	0.00233918	0	0.00116959	0.00146199
D_0__Bacteria;D_1__Planctomycetes;D_2__vadinHA49;D_	uncultured organism	0	0	0.00561334	0.00280667	0.002105
D_0__Bacteria;D_1__Proteobacteria;__;__		0	0.00222222	0	0.00111111	0.00138889
D_0__Bacteria;D_1__Proteobacteria;D_2__Alphaproteobacteria;__		0	0	0	0	0
D_0__Bacteria;D_1__Proteobacteria;D_2__Alphaproteobacteria;D_	Rhizobiales	0.0109946	0.0430192	0.00809288	0.025556	0.0299218
D_0__Bacteria;D_1__Proteobacteria;D_2__Alphaproteobacteria;D_	Rhodospirillales	0.004884	0.00261438	0	0.00130719	0.00163399
D_0__Bacteria;D_1__Proteobacteria;D_2__Alphaproteobacteria;D_	Rickettsiales	0.00456621	0.00233918	0.000611621	0.0014754	0.00169135
D_0__Bacteria;D_1__Proteobacteria;D_2__Alphaproteobacteria;D_	Azospirillales	0.003256	0.0037037	0	0.00185185	0.00231481
D_0__Bacteria;D_1__Proteobacteria;D_2__Alphaproteobacteria;D_	uncultured	0	0.00196078	0	0.000980392	0.00122549
D_0__Bacteria;D_1__Proteobacteria;D_2__Alphaproteobacteria;D_	Sphingomonadales	0.004884	0.0113962	0.00164204	0.00651911	0.00773838
D_0__Bacteria;D_1__Proteobacteria;D_2__Alphaproteobacteria;D_	Reyranellales	0	0	0	0	0
D_0__Bacteria;D_1__Proteobacteria;D_2__Alphaproteobacteria;D_	Elsterales	0	0	0	0	0
D_0__Bacteria;D_1__Proteobacteria;D_2__Alphaproteobacteria;D_	Tistrellales	0	0	0	0	0
D_0__Bacteria;D_1__Proteobacteria;D_2__Alphaproteobacteria;D_	Acetobacterales	0.00260926	0	0	0	0
D_0__Bacteria;D_1__Proteobacteria;D_2__Alphaproteobacteria;D_	Rhodobacterales	0.00888767	0.00487329	0.00357508	0.00422419	0.00438647
D_0__Bacteria;D_1__Proteobacteria;D_2__Alphaproteobacteria;D_	SAR11 clade	0.00950829	0	0	0	0
D_0__Bacteria;D_1__Proteobacteria;D_2__Alphaproteobacteria;D_	Puniceispirillales	0.00184162	0	0.00107875	0.000539374	0.000404531
D_0__Bacteria;D_1__Proteobacteria;D_2__Alphaproteobacteria;D_	Parvibaculales	0	0	0	0	0
D_0__Bacteria;D_1__Proteobacteria;D_2__Alphaproteobacteria;D_	Caulobacterales	0	0.00196078	0	0.000980392	0.00122549
D_0__Bacteria;D_1__Proteobacteria;D_2__Alphaproteobacteria;D_	Kordiimonadales	0	0	0	0	0
D_0__Bacteria;D_1__Proteobacteria;D_2__Alphaproteobacteria;D_	Micavibrionales	0	0	0	0	0
D_0__Bacteria;D_1__Proteobacteria;D_2__Alphaproteobacteria;D_	Micropepsales	0	0.00116959	0	0.000584795	0.000730994
D_0__Bacteria;D_1__Proteobacteria;D_2__Deltaproteobacteria;__		0	0	0	0	0
D_0__Bacteria;D_1__Proteobacteria;D_2__Deltaproteobacteria;D_	Myxococcales	0.004884	0.0162393	0	0.00811966	0.0101496
D_0__Bacteria;D_1__Proteobacteria;D_2__Deltaproteobacteria;D_	Deltaproteobacteria Incertae Sedis	0	0	0	0	0
D_0__Bacteria;D_1__Proteobacteria;D_2__Deltaproteobacteria;D_	Desulfobacterales	0	0	0	0	0
D_0__Bacteria;D_1__Proteobacteria;D_2__Deltaproteobacteria;D_	Desulfarculales	0	0	0	0	0
D_0__Bacteria;D_1__Proteobacteria;D_2__Deltaproteobacteria;D_	Bdellovibrionales	0.001628	0	0	0	0
D_0__Bacteria;D_1__Proteobacteria;D_2__Deltaproteobacteria;D_	SAR	0	0	0	0	0
D_0__Bacteria;D_1__Proteobacteria;D_2__Deltaproteobacteria;D_	Bradymonadales	0	0	0	0	0
D_0__Bacteria;D_1__Proteobacteria;D_2__Deltaproteobacteria;D_	Oligoflexales	0	0	0	0	0
D_0__Bacteria;D_1__Proteobacteria;D_2__Gammaproteobacteria;__		0	0	0	0	0
D_0__Bacteria;D_1__Proteobacteria;D_2__Gammaproteobacteria;D_	Betaproteobacteriales	0.0394643	0.0517002	0.0462132	0.0489567	0.0496426
D_0__Bacteria;D_1__Proteobacteria;D_2__Gammaproteobacteria;D_	Enterobacteriales	0.00529101	0.00465058	0.041601	0.0231258	0.018507
D_0__Bacteria;D_1__Proteobacteria;D_2__Gammaproteobacteria;D_	Pseudomonadales	0.0503435	0.0151016	0.0318137	0.0234576	0.0213686
D_0__Bacteria;D_1__Proteobacteria;D_2__Gammaproteobacteria;D_	Xanthomonadales	0.0311536	0.00774459	0.0110849	0.00941473	0.00899719
D_0__Bacteria;D_1__Proteobacteria;D_2__Gammaproteobacteria;D_	Vibrionales	0.00439895	0.0366013	0.00307692	0.0198391	0.0240297
D_0__Bacteria;D_1__Proteobacteria;D_2__Gammaproteobacteria;D_	Salinisphaerales	0.00326158	0	0	0	0
D_0__Bacteria;D_1__Proteobacteria;D_2__Gammaproteobacteria;D_	Oceanospirillales	0	0	0.00395541	0.00197771	0.00148328
D_0__Bacteria;D_1__Proteobacteria;D_2__Gammaproteobacteria;D_	Alteromonadales	0.0545212	0.00774258	0	0.00387129	0.00483912
D_0__Bacteria;D_1__Proteobacteria;D_2__Gammaproteobacteria;D_	Cellvibrionales	0	0	0	0	0
D_0__Bacteria;D_1__Proteobacteria;D_2__Gammaproteobacteria;D_	Gammaproteobacteria Incertae Sedis	0	0.00325203	0	0.00162602	0.00203252
D_0__Bacteria;D_1__Proteobacteria;D_2__Gammaproteobacteria;D_	Aeromonadales	0	0	0	0	0
D_0__Bacteria;D_1__Proteobacteria;D_2__Gammaproteobacteria;D_	Coxiellales	0	0	0	0	0
D_0__Bacteria;D_1__Proteobacteria;D_2__Gammaproteobacteria;D_	KI89A clade	0	0	0	0	0
D_0__Bacteria;D_1__Proteobacteria;D_2__Gammaproteobacteria;D_	EPR	0.001628	0	0	0	0
D_0__Bacteria;D_1__Proteobacteria;D_2__Gammaproteobacteria;D_	Steroidobacterales	0	0.00175439	0	0.000877193	0.00109649
D_0__Bacteria;D_1__Proteobacteria;D_2__Gammaproteobacteria;D_	Cardiobacteriales	0	0	0	0	0
D_0__Bacteria;D_1__Proteobacteria;D_2__Gammaproteobacteria;D_	EC	0	0	0	0	0
D_0__Bacteria;D_1__Proteobacteria;D_2__Gammaproteobacteria;D_	Ectothiorhodospirales	0	0	0	0	0
D_0__Bacteria;D_1__Proteobacteria;D_2__Gammaproteobacteria;D_	PLTA1	0	0	0	0	0
D_0__Bacteria;D_1__Proteobacteria;D_2__Gammaproteobacteria;D_	CHAB-XI-27	0	0	0	0	0
D_0__Bacteria;D_1__Rokubacteria;D_2__NC10;D_	Rokubacteriales	0	0	0	0	0
D_0__Bacteria;D_1__Spirochaetes;D_2__Leptospirae;D_	Leptospirales	0	0.00380952	0	0.00190476	0.00238095
D_0__Bacteria;D_1__Spirochaetes;D_2__MVP-15;Ambiguous_taxa		0	0	0.000642261	0.00032113	0.000240848
D_0__Bacteria;D_1__Spirochaetes;D_2__Spirochaetia;D_	Spirochaetales	0.00195695	0	0	0	0
D_0__Bacteria;D_1__Spirochaetes;D_2__Spirochaetia;D_	Brevinematales	0	0.00665635	0	0.00332817	0.00416022
D_0__Bacteria;D_1__Tenericutes;D_2__Mollicutes;D_	Mollicutes RF	0.001628	0	0	0	0
D_0__Bacteria;D_1__Verrucomicrobia;D_2__Verrucomicrobiae;D_	Pedosphaerales	0	0.00292398	0	0.00146199	0.00182749
D_0__Bacteria;D_1__Verrucomicrobia;D_2__Verrucomicrobiae;D_	Opitutales	0.000814001	0	0	0	0
D_0__Bacteria;D_1__Verrucomicrobia;D_2__Verrucomicrobiae;D_	Methylacidiphilales	0	0	0	0	0
D_0__Bacteria;D_1__Verrucomicrobia;D_2__Verrucomicrobiae;D_	Verrucomicrobiales	0	0	0	0	0
D_0__Bacteria;D_1__Verrucomicrobia;D_2__Verrucomicrobiae;D_	Chthoniobacterales	0	0	0	0	0
D_0__Bacteria;D_1__WS2;__;__		0	0	0	0	0
D_0__Bacteria;D_1__WS2;D_2__uncultured bacterium;D_	uncultured bacterium	0	0.00294118	0	0.00147059	0.00183824
D_0__Bacteria;D_1__Zixibacteria;D_2__uncultured bacterium;D_	uncultured bacterium	0	0	0.00395541	0.00197771	0.00148328
Unassigned;__;__;__		0.0137309	0.00521817	0.0347242	0.0199712	0.0162829

## Sheet: Family
	Egg	<10 DPH	>10DPH	Whole	Gut
Burkholderiaceae	0.0326319	0.0499458	0.0453541	0.0476499	0.0977792
Unassigned Bacteria	0.536461	0.422998	0.646591	0.534795	0.0860898
Planococcaceae	0.003663	0.0584498	0	0.0292249	0.0552467
Nocardioidaceae	0.011803	0.0217147	0	0.0108574	0.0462856
Rubrobacteriaceae	0.0146723	0.034826	0.000407747	0.0176168	0.0349886
Enterobacteriaceae	0.00529101	0.00465058	0.041601	0.0231258	0.034667
Beijerinckiaceae	0.004884	0.0418796	0	0.0209398	0.0290214
Flavobacteriaceae	0.00651201	0.0194151	0.00898957	0.0142023	0.0288265
Pseudomonadaceae	0.0503435	0.0151016	0.0318137	0.0234576	0.0274273
Micromonosporaceae	0.00569801	0.00490196	0.00326198	0.00408197	0.0238873
Unassigned Oxyphotobacteria	0.0417482	0.00557276	0.00443572	0.00500424	0.0227671
JG30-KF-CM	0	0.00292398	0.000407747	0.00166586	0.0213396
Haliangiaceae	0.003256	0	0	0	0.019086
Bacillaceae	0	0.00243902	0.00251708	0.00247805	0.0183949
AKYG1722	0.00773301	0.0045584	0	0.0022792	0.0167832
Propionibacteriaceae	0.002849	0.00294118	0.00590799	0.00442458	0.0164825
Thalassospiraceae	0.004884	0	0	0	0.0152616
Unassigned Acidobacteria Subgroup 6	0	0.0097248	0.00164204	0.00568342	0.0152213
Mitochondria	0.00456621	0.00233918	0.000611621	0.0014754	0.0148449
Peptostreptococcaceae	0	0.00834658	0	0.00417329	0.0136859
Nitrosomonadaceae	0.00520443	0.00175439	0.000859107	0.00130675	0.0129978
Pirellulaceae	0.003663	0.0119724	0.0017094	0.0068409	0.0114412
Micrococcaceae	0	0.0115182	0	0.00575909	0.0114202
Xanthomonadaceae	0.0311536	0.00774459	0.0110849	0.00941473	0.0113443
Spirochaetaceae	0.00195695	0	0	0	0.0108481
Unassigned Latescibacteria	0	0	0	0	0.0104603
Chitinophagaceae	0	0.00571476	0	0.00285738	0.00986601
Rhodothermaceae	0	0	0	0	0.00980392
Unassigned Holophagae Subgroup 7	0.002442	0	0	0	0.00945711
Caldilineaceae	0	0	0	0	0.00906555
Unassigned Actinobacteria MB-A2-108	0	0	0	0	0.00906555
Xanthobacteraceae	0	0	0	0	0.00893143
Azospirillales uncultured	0.003256	0	0	0	0.00823002
uncultured Rhodospirillaceae bacterium	0	0	0	0	0.00802139
Prevotellaceae	0.001221	0	0	0	0.00772037
Mycobacteriaceae	0.003256	0.00512821	0	0.0025641	0.00771605
Anaerolineaceae	0.0118232	0.00666667	0.0106769	0.00867178	0.00749559
Pseudonocardiaceae	0	0	0	0	0.00747863
Dehalococcoidia S085 uncultured soil bacterium	0.00407	0.0268053	0	0.0134027	0.00732601
Hyphomicrobiaceae	0	0	0	0	0.00713012
Patescibacteria CPR2 uncultured bacterium	0	0	0	0	0.00641026
Sphingomonadaceae	0.004884	0.0113962	0.00164204	0.00651911	0.00640042
Lachnospiraceae	0.001221	0	0	0	0.00609935
Myxococcales bacteriap25	0	0.00957265	0	0.00478632	0.00608761
Alicyclobacillaceae	0	0	0	0	0.00602587
Chthonomonadales uncultured bacterium	0	0	0	0	0.0055788
Crocinitomicaceae	0	0	0.00136752	0.000683761	0.00534759
Unassigned Ignavibacteria OPB56	0	0	0	0	0.00534759
Paenibacillaceae	0.00603253	0.00380952	0	0.00190476	0.00493097
Ktedonobacteria C0119 uncultured soil bacterium	0	0	0	0	0.00488145
Ruminococcaceae	0.000814001	0.00175439	0	0.000877193	0.00452788
Reyranellaceae	0	0	0	0	0.00404174
Limnochordaceae	0.00610501	0.00864756	0	0.00432378	0.00396825
Unassigned Actinobacteria MB-A2-108	0	0	0	0	0.00396825
Clostridiaceae 1	0.000814001	0	0.00107875	0.000539374	0.0034595
Unassigned Pyrinomonadales	0	0.00162602	0	0.000813008	0.00337883
Phycisphaeraceae	0	0	0	0	0.00320513
uncultured euryarchaeote	0	0	0	0	0.00320513
Unassigned Elusimicrobia Lineage IV	0	0	0	0	0.00320513
Nitrospiraceae	0	0	0	0	0.00308642
Aenigmarchaeales uncultured archaeon	0	0	0	0	0.00308642
Deltaproteobacteria Incertae Sedis Unknown Family	0	0	0	0	0.00308642
Rhizobiaceae	0.00611058	0	0.00809288	0.00404644	0.0027894
Gemmataceae	0	0.00836601	0.00719166	0.00777884	0.0027894
Saccharimonadales uncultured bacterium	0	0.0034188	0	0.0017094	0.0027894
Unassigned Chloroflexi	0	0	0	0	0.0027894
Vibrionaceae	0.00439895	0.0366013	0.00307692	0.0198391	0.0026738
Uncultured Chloroflexi bacterium	0	0	0	0	0.0026738
Veillonellaceae	0	0	0.00395541	0.00197771	0.0026455
Candidatus Campbellbacteria uncultured bacterium	0	0	0	0	0.0026455
Coriobacteriaceae	0	0	0	0	0.0026455
Unassigned Blastocatellales	0	0.00444444	0	0.00222222	0.00213675
Gemmatimonadaceae	0.002035	0.00380952	0	0.00190476	0.00213675
Elsterales uncultured	0	0	0	0	0.00213675
Isosphaeraceae	0	0	0	0	0.00213675
Bacteroidetes vadinHA17	0	0	0	0	0.00213675
Gastranaerophilales uncultured organism	0	0	0	0	0.00213675
Chloroflexi KD-96 Ambiguous taxa	0.0047279	0	0	0	0.00205761
Solimonadaceae	0.00326158	0	0	0	0.00205761
Flavobacteriales NS9 marine group	0	0	0	0	0.00205761
Candidatus Yanofskybacteria uncultured bacterium	0	0	0	0	0.00205761
Holophagaceae	0	0	0	0	0.00205761
Gaiellaceae	0.000814001	0.00380952	0	0.00190476	0.00198413
Uncultured Acidobacteriales bacterium	0	0	0	0	0.00198413
Geminicoccaceae	0	0	0	0	0.00198413
Unassigned Saccharimonadales	0	0	0	0	0.00198413
Nannocystaceae	0	0	0	0	0.00198413
Unassigned Actinobacteria	0	0.00196078	0	0.000980392	0.00197239
Chloromonas perforata	0	0	0	0	0.00197239
Unassigned Actinobacteria	0	0	0.00264157	0.00132079	0.00178253
Chloroflexi TK10 uncultured bacterium	0.000814001	0.00116959	0	0.000584795	0.00178253
Unassigned domain	0.0137309	0.00521817	0.0347242	0.0199712	0.0013947
Bacteroidaceae	0	0	0.00114548	0.000572738	0.0013947
Desulfobacteraceae	0	0	0	0	0.0013947
Microtrichales uncultured	0	0	0.00231138	0.00115569	0.00132275
Ilumatobacteraceae	0	0	0	0	0.00132275
Planctomycetes OM190 uncultured bacterium	0	0	0	0	0.00132275
Tepidisphaerales WD2101 soil group	0	0	0	0	0.00132275
Rhizobiales Incertae Sedis	0	0	0	0	0.00132275
Corynebacteriaceae	0.00276243	0.000980392	0	0.000490196	0.000986193
Peptococcaceae	0	0	0.0118818	0.00594091	0
Hemiselmis virescens	0	0	0.0097408	0.0048704	0
Unassigned Parcubacteria	0	0	0.00934915	0.00467458	0
Roseiflexaceae	0.00391389	0	0.00893628	0.00446814	0
Gaiellales uncultured	0	0	0.00703156	0.00351578	0
Planctomycetes vadinHA9	0	0	0.00561334	0.00280667	0
Bacillales Family XII	0	0	0.00503416	0.00251708	0
Uncultured Gemmatimonadetes bacterium	0	0	0.00478632	0.00239316	0
Unassigned Chloroflexi Gitt-GS-136	0	0	0.00467458	0.00233729	0
Uncultured Anaerolineaceae bacterium	0	0	0.00449583	0.00224791	0
Alcanivoracaceae	0	0	0.00395541	0.00197771	0
Zixibacteria uncultured bacterium	0	0	0.00395541	0.00197771	0
Muribaculaceae	0	0	0.00359583	0.00179791	0
Rhodobacteraceae	0.00888767	0.00487329	0.00357508	0.00422419	0
Streptomycetaceae	0	0.0011396	0.00356042	0.00235001	0
Parcubacteria uncultured bacterium	0	0.0034188	0.00279976	0.00310928	0
Nocardiaceae	0	0	0.00274837	0.00137419	0
Cyclobacteriaceae	0	0	0.00251708	0.00125854	0
Acidobacteriales uncultured	0	0	0.00251708	0.00125854	0
Microscillaceae	0	0.00222222	0.00207861	0.00215042	0
Elusimicrobia Lineage IV uncultured bacterium	0	0	0.00198118	0.000990589	0
Prolixibacteraceae	0	0	0.00151172	0.000755858	0
Sphingobacteriales env.OPS 17	0.00130463	0	0.00143833	0.000719166	0
Puniceispirillales SAR116 clade	0.00184162	0	0.00107875	0.000539374	0
Margulisbacteria uncultured bacterium	0	0	0.00107875	0.000539374	0
Streptococcaceae	0	0	0.000963391	0.000481696	0
Spirosomaceae	0	0	0.000815494	0.000407747	0
Solirubrobacterales 67-1	0.001628	0	0.000660393	0.000330196	0
Intrasporangiaceae	0	0	0.000660393	0.000330196	0
Spirochaetes MVP-15 Ambiguous taxa	0	0	0.000642261	0.00032113	0
Uncultured haloarchaeon	0	0	0.000611621	0.00030581	0
Gastranaerophilales uncultured bacterium	0	0	0.000611621	0.00030581	0
Unassigned Blastocatellia	0	0.00666667	0	0.00333333	0
Brevinemataceae	0	0.00665635	0	0.00332817	0
Planctomycetacia uncultured bacterium	0.001628	0.00655315	0	0.00327657	0
Marinobacteraceae	0.0545212	0.00512821	0	0.0025641	0
Polyangiaceae	0	0.00444444	0	0.00222222	0
Leptospiraceae	0	0.00380952	0	0.00190476	0
Sphingobacteriaceae	0	0.0037037	0	0.00185185	0
Inquilinaceae	0	0.0037037	0	0.00185185	0
Gammaproteobacteria Incertae Sedis unknown Family	0	0.00325203	0	0.00162602	0
planctomycete A-2	0	0.00294118	0	0.00147059	0
WS2 uncultured bacterium	0	0.00294118	0	0.00147059	0
Pedosphaeraceae	0	0.00292398	0	0.00146199	0
AEGEAN-169 marine group	0	0.00261438	0	0.00130719	0
Alteromonadaceae	0	0.00261438	0	0.00130719	0
Entotheonellaceae	0	0.00261438	0	0.00130719	0
Unassigned Acidobacteria Subgroup 6	0	0.00261438	0	0.00130719	0
Chloroflexi TK10 Ambiguous_taxa	0	0.00233918	0	0.00116959	0
Gemmatimonadetes S013 terrestrial group	0	0.00233918	0	0.00116959	0
Schlesneriaceae	0	0.00233918	0	0.00116959	0
Archangiaceae	0.001628	0.00222222	0	0.00111111	0
Unassigned Proteobacteria	0	0.00222222	0	0.00111111	0
Caulobacteraceae	0	0.00196078	0	0.000980392	0
Chloroflexi bacterium JEA33	0	0.00196078	0	0.000980392	0
Alphaproteobacteria uncultured	0	0.00196078	0	0.000980392	0
Unassigned Gaiellales	0.001628	0.00190476	0	0.000952381	0
Saccharimonadales marine metagenome	0.001221	0.00175439	0	0.000877193	0
Steroidobacteraceae	0	0.00175439	0	0.000877193	0
Saprospiraceae	0	0.00116959	0	0.000584795	0
FCPU uncultured bacterium	0	0.00116959	0	0.000584795	0
Micropepsaceae	0	0.00116959	0	0.000584795	0
Ignavibacteriaceae	0	0.0011396	0	0.000569801	0
Rhizobiales uncultured	0	0.0011396	0	0.000569801	0
MSB-3C8	0.0202578	0	0	0	0
Alphaproteobacteria SAR11 Clade I	0.00828729	0	0	0	0
Acetobacteraceae	0.00260926	0	0	0	0
Longimicrobiaceae	0.002035	0	0	0	0
Campylobacterales Rs-M59 termite group	0.00184162	0	0	0	0
Bdellovibrionaceae	0.001628	0	0	0	0
Mollicutes RF39 gut metagenome	0.001628	0	0	0	0
Unassigned Chloroflexi TK10	0.001628	0	0	0	0
Staphylococcaceae	0.001628	0	0	0	0
Neisseriaceae	0.001628	0	0	0	0
Gammaproteobacteria EPR3968-O8a-Bc78 uncultured bacterium	0.001628	0	0	0	0
Uncultured Gemmatimonadetes bacterium	0.001628	0	0	0	0
Actinomarinales uncultured	0.001221	0	0	0	0
Alphaproteobacteria SAR11 Clade III	0.001221	0	0	0	0
Uncultured Catenuloplanes sp.	0.001221	0	0	0	0
Thermoleophilia uncultured bacterium	0.001221	0	0	0	0
Chloroflexi P2-11E uncultured bacterium	0.001221	0	0	0	0
Unassigned Acidobacteria Subgroup 17	0.001221	0	0	0	0
Bacteroidales SB-5	0.001221	0	0	0	0
Solirubrobacteraceae	0.000814001	0	0	0	0
Opitutaceae	0.000814001	0	0	0	0
Actinomarinaceae	0.000814001	0	0	0	0
Candidatus Peribacteria uncultured bacterium	0.000814001	0	0	0	0

## Sheet: Genus
	Egg	<10 DPH	>10DPH	Whole	Gut
Unassigned Bacteria	0.536461	0.422998	0.646591	0.534795	0.0860898
Janthinobacterium	0.0200037	0.0436851	0.0365884	0.0401367	0.0553195
Nocardioides	0.011803	0.0217147	0	0.0108574	0.0462856
Solibacillus	0.003663	0.0264619	0	0.013231	0.0351413
Rubrobacter	0.0146723	0.034826	0.000407747	0.0176168	0.0349886
Unassigned Enterobacteriaceae	0.00529101	0.00465058	0.041601	0.0231258	0.034667
Pseudomonas	0.0503435	0.0151016	0.0318137	0.0234576	0.0274273
Microvirga	0.001221	0.0372462	0	0.0186231	0.025935
Candidatus Tremblaya	0	0	0.00683207	0.00341604	0.0244736
Unassigned Oxyphotobacteria	0.0417482	0.00557276	0.00443572	0.00500424	0.0227671
Gramella	0.00651201	0.0194151	0	0.00970754	0.0201861
Lysinibacillus	0	0.0286545	0	0.0143272	0.0201054
Haliangium	0.003256	0	0	0	0.019086
Anoxybacillus	0	0	0	0	0.0183949
Thermomicrobiales JG30-KF-CM4	0	0.00292398	0.000407747	0.00166586	0.0174203
Cutibacterium	0.002849	0.00294118	0.00359661	0.0032689	0.0164825
Unassigned Micromonosporaceae	0.00569801	0.00490196	0	0.00245098	0.0159508
Thalassospira	0.004884	0	0	0	0.0152616
Unassigned Acidobacteria Subgroup 6	0	0.0097248	0.00164204	0.00568342	0.0152213
Unassigned Rickettsiales	0.00326158	0.00233918	0.000611621	0.0014754	0.0148449
Peptostreptococcus	0	0.00834658	0	0.00417329	0.0136859
MND1	0.002442	0	0.000859107	0.000429553	0.0129978
Unassigned Thermomicrobiales AKYG1722	0.00773301	0.0045584	0	0.0022792	0.0114356
Unassigned Micrococcaceae	0	0.0115182	0	0.00575909	0.0114202
Sphaerochaeta	0	0	0	0	0.0108481
Unassigned Latescibacteria	0	0	0	0	0.0104603
Rubrivirga	0	0	0	0	0.00980392
Unassigned Holophagae Subgroup 7	0.002442	0	0	0	0.00945711
Pir4 lineage	0.002849	0.0119724	0.0017094	0.0068409	0.00945711
Unassigned Burkholderiaceae	0	0.00626075	0	0.00313037	0.00943913
Actinobacteria MB-A2-108 Ambiguous_taxa	0	0	0	0	0.00906555
Caldilineaceae uncultured	0	0	0	0	0.00906555
Flavobacterium	0	0	0.000719166	0.000359583	0.00864043
Ramlibacter	0	0	0	0	0.00854701
Azospirillales uncultured	0.003256	0	0	0	0.00823002
Chitinophagaceae uncultured	0	0	0	0	0.00808348
Uncultured Rhodospirillaceae bacterium	0	0	0	0	0.00802139
Micromonosporaceaeuncultured	0	0	0	0	0.00793651
Prevotella 9	0	0	0	0	0.00772037
Mycobacterium	0.003256	0.00512821	0	0.0025641	0.00771605
Actinophytocola	0	0	0	0	0.00747863
Pseudoxanthomonas	0	0.006575	0	0.0032875	0.00739949
Dehalococcoidia S08 uncultured	0.00407	0.0268053	0	0.0134027	0.00732601
Hyphomicrobiaceae Ambiguous_taxa	0	0	0	0	0.00713012
Patescibacteria CPR2 uncultured bacterium	0	0	0	0	0.00641026
Effusibacillus	0	0	0	0	0.00602587
Chthonomonadales uncultured bacterium	0	0	0	0	0.0055788
Uncultured Chloroflexi bacterium	0	0	0	0	0.00534759
Unassigned Ignavibacteria OPB	0	0	0	0	0.00534759
Crocinitomix	0	0	0	0	0.00534759
Paenibacillus	0.000814001	0	0	0	0.00493097
Ktedonobacteria C0119 uncultured bacterium	0	0	0	0	0.00488145
Unassigned Xanthobacteraceae	0	0	0	0	0.00465792
Anaerolinea	0	0.00222222	0.00115569	0.00168895	0.00440917
Xanthobacteraceae uncultured	0	0	0	0	0.0042735
Unassigned Myxococcales bacteriap2	0	0	0	0	0.00411523
Acetitomaculum	0	0	0	0	0.00404174
Reyranella	0	0	0	0	0.00404174
Limnochorda	0.00610501	0.00864756	0	0.00432378	0.00396825
Unsssigned Actinobacteria MB-A2-108	0	0	0	0	0.00396825
Stenotrophomonas	0.0311536	0	0.0110849	0.00554243	0.00394477
RB41	0	0.00162602	0	0.000813008	0.00337883
Uncultured euryarchaeote	0	0	0	0	0.00320513
Unassigned Elusimicrobia Lineage IV	0	0	0	0	0.00320513
Subdoligranulum	0	0	0	0	0.00320513
SM1A02	0	0	0	0	0.00320513
Unassigned Beijerinckiaceae	0	0.00463338	0	0.00231669	0.00308642
Uncultured archaeon	0	0	0	0	0.00308642
UTCFX1	0	0	0	0	0.00308642
Nitrospira	0	0	0	0	0.00308642
Deferrisoma	0	0	0	0	0.00308642
Ochrobactrum	0.00545827	0	0.00524388	0.00262194	0.0027894
Saccharimonadales uncultured bacterium	0	0.0034188	0	0.0017094	0.0027894
Unassigned Chloroflexi	0	0	0	0	0.0027894
Gemmata	0	0	0	0	0.0027894
Vibrio	0.00439895	0.0120227	0.00307692	0.00754981	0.0026738
Uncultured Chloroflexi bacterium	0	0	0	0	0.0026738
Collinsella	0	0	0	0	0.0026455
Veillonella	0	0	0	0	0.0026455
Candidatus Campbellbacteria uncultured bacterium	0	0	0	0	0.0026455
Sphingomonas	0	0.00895716	0.00164204	0.0052996	0.0026455
Blastocatella	0	0	0	0	0.00213675
Unassigned Bacteroidetes vadinHA17	0	0	0	0	0.00213675
Unassigned Thermomicrobiales JG30-KF-CM4	0	0	0	0	0.00213675
Gastranaerophilales uncultured organism	0	0	0	0	0.00213675
Isosphaeraceae uncultured	0	0	0	0	0.00213675
Elsterales uncultured bacterium	0	0	0	0	0.00213675
Gemmatimonas	0	0	0	0	0.00213675
Clostridium sensu stricto 9	0	0	0	0	0.00213675
Chloroflexi KD4-96 Ambiguous_taxa	0.0047279	0	0	0	0.00205761
Unassigned Flavobacteriales NS9 marine group	0	0	0	0	0.00205761
Unassigned Lachnospiraceae	0	0	0	0	0.00205761
Candidatus Yanofskybacteria uncultured bacterium	0	0	0	0	0.00205761
Panacagrimonas	0	0	0	0	0.00205761
Geothrix	0	0	0	0	0.00205761
Gaiella	0.000814001	0.00380952	0	0.00190476	0.00198413
Uncultured Acidobacteriales bacterium	0	0	0	0	0.00198413
Unassigned Saccharimonadales	0	0	0	0	0.00198413
Pirellulaceae uncultured	0	0	0	0	0.00198413
Candidatus Alysiosphaera	0	0	0	0	0.00198413
Enhygromyxa	0	0	0	0	0.00198413
Unassigned Sphingomonadaceae	0	0.00243902	0	0.00121951	0.00197239
Unassigned Actinobacteria	0	0.00196078	0	0.000980392	0.00197239
Chloromonas perforata	0	0	0	0	0.00197239
Unassigned Myxococcales bacteriap2	0	0.00444444	0	0.00222222	0.00197239
Unassigned Actinobacteria	0	0	0.00264157	0.00132079	0.00178253
Chloroflexi TK10 uncultured bacterium	0.000814001	0.00116959	0	0.000584795	0.00178253
Niabella	0	0	0	0	0.00178253
Novosphingobium	0	0	0	0	0.00178253
Unassigned Thermomicrobiales JG30-KF-CM4	0	0	0	0	0.00178253
Unassigned domain	0.0137309	0.00521817	0.0347242	0.0199712	0.0013947
Bacteroides	0	0	0.00114548	0.000572738	0.0013947
Desulfotignum	0	0	0	0	0.0013947
Ilumatobacteraceae uncultured	0	0	0	0	0.00132275
Uncultured Acidimicrobidae bacterium	0	0	0	0	0.00132275
Clostridium sensu stricto 3	0	0	0	0	0.00132275
Caproiciproducens	0	0	0	0	0.00132275
Planctomycetes OM190 uncultured bacterium	0	0	0	0	0.00132275
Unassigned Tepidisphaerales WD2101 soil group	0	0	0	0	0.00132275
Nordella	0	0	0	0	0.00132275
Corynebacterium 1	0	0.000980392	0	0.000490196	0.000986193
Hemiselmis virescens	0	0	0.0097408	0.0048704	0
Gemmataceae uncultured	0	0.00836601	0.00719166	0.00777884	0
[Polaribacter] huanghezhanensis	0	0	0.00647249	0.00323625	0
Planctomycetes vadinHA49 uncultured organism	0	0	0.00561334	0.00280667	0
Exiguobacterium	0	0	0.00503416	0.00251708	0
Uncultured Gemmatimonadetes bacterium	0	0	0.00478632	0.00239316	0
Zixibacteria uncultured bacterium	0	0	0.00395541	0.00197771	0
Muribaculaceae uncultured bacterium	0	0	0.00359583	0.00179791	0
Unassigned Rhodobacteraceae	0.00644567	0.0037037	0.00357508	0.00363939	0
Actinoplanes	0	0	0.00326198	0.00163099	0
Peptococcaceae uncultured	0	0	0.0118818	0.00594091	0
Parcubacteria uncultured bacterium	0	0.0034188	0.00279976	0.00310928	0
Acidobacteriales uncultured	0	0	0.00251708	0.00125854	0
Fabibacter	0	0	0.00251708	0.00125854	0
Williamsia	0	0	0.00213675	0.00106838	0
Gaiella sp. EBR4-RS1	0	0	0.00207861	0.0010393	0
Elusimicrobia uncultured bacterium	0	0	0.00198118	0.000990589	0
Sphingobacteriales env.OPS 17 uncultured soil bacterium	0	0	0.00143833	0.000719166	0
Curvibacter	0	0	0.00143833	0.000719166	0
Crocinitomicaceae uncultured	0	0	0.00136752	0.000683761	0
Spirochaetes MVP-1 Ambiguous_taxa	0	0	0.000642261	0.00032113	0
Anaerolineaceae uncultured	0.00816025	0.00444444	0.0095212	0.00698282	0
Unassigned Parcubacteria	0	0	0.00934915	0.00467458	0
Roseiflexaceae uncultured	0.00391389	0	0.00893628	0.00446814	0
Gaiellales uncultured	0	0	0.00495295	0.00247647	0
Unassigned Chloroflexi Gitt-GS-136	0	0	0.00467458	0.00233729	0
Uncultured Anaerolineaceae bacterium	0	0	0.00449583	0.00224791	0
Dialister	0	0	0.00395541	0.00197771	0
Alcanivorax	0	0	0.00395541	0.00197771	0
Streptomyces	0	0.0011396	0.00287666	0.00200813	0
Rhizobiaceae uncultured	0	0	0.002849	0.0014245	0
Bacillus	0	0.00243902	0.00251708	0.00247805	0
Microtrichales uncultured	0	0	0.00231138	0.00115569	0
Unassigned Propionibacteriaceae	0	0	0.00231138	0.00115569	0
Ohtaekwangia	0	0	0.00207861	0.0010393	0
Unassigned Flavobacteriaceae	0	0	0.00179791	0.000898957	0
WCHB1-32	0	0	0.00151172	0.000755858	0
Youngiibacter	0	0	0.00107875	0.000539374	0
Margulisbacteria uncultured bacterium	0	0	0.00107875	0.000539374	0
Uncultured alpha proteobacterium	0	0	0.00107875	0.000539374	0
Streptococcus	0	0	0.000963391	0.000481696	0
Pseudarcicella	0	0	0.000815494	0.000407747	0
Unassigned Streptomycetaceae	0	0	0.000683761	0.00034188	0
Unassigned Intrasporangiaceae	0	0	0.000660393	0.000330196	0
uncultured actinobacterium	0	0	0.000660393	0.000330196	0
Uncultured haloarchaeon	0	0	0.000611621	0.00030581	0
Gordonia	0	0	0.000611621	0.00030581	0
Gastranaerophilales uncultured bacterium	0	0	0.000611621	0.00030581	0
Burkholderiaceae uncultured	0	0	0.000495295	0.000247647	0
Photobacterium	0	0.0245786	0	0.0122893	0
Blastocatellia (Subgroup 4) DS-100 unassigned	0	0.00666667	0	0.00333333	0
Brevinema	0	0.00665635	0	0.00332817	0
Planctomycetacia uncultured bacterium	0.001628	0.00655315	0	0.00327657	0
Marinobacter	0.0545212	0.00512821	0	0.0025641	0
Myxococcales bacteria	0	0.00512821	0	0.0025641	0
Unassigned Blastocatellaceae	0	0.00444444	0	0.00222222	0
Polyangiaceae uncultured	0	0.00444444	0	0.00222222	0
Unassigned Rhodobacteraceae	0.00521853	0.00380952	0	0.00190476	0
Gemmatirosa	0	0.00380952	0	0.00190476	0
Turneriella	0	0.00380952	0	0.00190476	0
Pedobacter	0	0.0037037	0	0.00185185	0
Inquilinus	0	0.0037037	0	0.00185185	0
Unassigned Planococcaceae	0	0.00333333	0	0.00166667	0
Acidibacter	0	0.00325203	0	0.00162602	0
planctomycete A-2	0	0.00294118	0	0.00147059	0
WS2 uncultured bacterium	0	0.00294118	0	0.00147059	0
Unassigned Pedosphaeraceae	0	0.00292398	0	0.00146199	0
Luteitalea	0	0.00261438	0	0.00130719	0
Unassigned Chitinophagaceae	0	0.00261438	0	0.00130719	0
Unassigned Entotheonellaceae	0	0.00261438	0	0.00130719	0
Rhodospirillales AEGEAN-169 marine group	0	0.00261438	0	0.00130719	0
Rheinheimera	0	0.00261438	0	0.00130719	0
Chloroflexi TK10 Ambiguous taxa	0	0.00233918	0	0.00116959	0
Gemmatimonadetes S0134 terrestrial group	0	0.00233918	0	0.00116959	0
Planctopirus	0	0.00233918	0	0.00116959	0
Anaeromyxobacter	0.001628	0.00222222	0	0.00111111	0
Microscillaceae uncultured	0	0.00222222	0	0.00111111	0
Unassigned Proteobacteria	0	0.00222222	0	0.00111111	0
Flavisolibacter	0	0.00196078	0	0.000980392	0
Chloroflexi bacterium JEA33	0	0.00196078	0	0.000980392	0
Caulobacter	0	0.00196078	0	0.000980392	0
Alphaproteobacteria uncultured	0	0.00196078	0	0.000980392	0
Unassigned Gaiellales	0.001628	0.00190476	0	0.000952381	0
Ellin6067	0.00276243	0.00175439	0	0.000877193	0
Saccharimonadales marine metagenome	0.001221	0.00175439	0	0.000877193	0
Ruminiclostridium	0	0.00175439	0	0.000877193	0
Steroidobacter	0	0.00175439	0	0.000877193	0
Paracoccus	0.002442	0.00116959	0	0.000584795	0
Saprospiraceae uncultured	0	0.00116959	0	0.000584795	0
FCPU426 uncultured bacterium	0	0.00116959	0	0.000584795	0
Micropepsaceae uncultured	0	0.00116959	0	0.000584795	0
Arenimonas	0	0.00116959	0	0.000584795	0
Niastella	0	0.0011396	0	0.000569801	0
Ignavibacterium	0	0.0011396	0	0.000569801	0
Rhizobiales uncultured	0	0.0011396	0	0.000569801	0
Unassigned Kryptoniales MSB-3C8	0.0202578	0	0	0	0
Burkholderia-Caballeronia-Paraburkholderia	0.0126282	0	0	0	0
Alphaproteobacteria SAR11 Clade Ia	0.00828729	0	0	0	0
Ellin60	0.004884	0	0	0	0
Methylobacterium	0.003663	0	0	0	0
Polycyclovorans	0.00326158	0	0	0	0
Unassigned Anaerolineaceae	0.003256	0	0	0	0
Lawsonella	0.00276243	0	0	0	0
Gluconobacter	0.00260926	0	0	0	0
Unassigned Gemmatimonadaceae	0.002035	0	0	0	0
Unassigned Longimicrobiaceae	0.002035	0	0	0	0
Unassigned Spirochaetaceae	0.00195695	0	0	0	0
Campylobacterales Rs-M9 termite group;D_	0.00184162	0	0	0	0
Alpha proteobacterium SCGC AAA01	0.00184162	0	0	0	0
Unassigned Solirubrobacterales 67-14	0.001628	0	0	0	0
Uncultured Gemmatimonadetes bacterium	0.001628	0	0	0	0
Unassigned Chloroflexi TK10	0.001628	0	0	0	0
Staphylococcus	0.001628	0	0	0	0
Bdellovibrionaceae OM27 clade	0.001628	0	0	0	0
Neisseria	0.001628	0	0	0	0
Gammaproteobacteria EPR3968-O8a-Bc78 uncultured bacterium	0.001628	0	0	0	0
Mollicutes RF39 gut metagenome	0.001628	0	0	0	0
Unassigned Sphingobacteriales env.OPS 17	0.00130463	0	0	0	0
Cicer arietinum (chickpea)	0.00130463	0	0	0	0
Unassigned Acidobacteria Subgroup 17	0.001221	0	0	0	0
Actinomarinales uncultured	0.001221	0	0	0	0
Uncultured Catenuloplanes sp.	0.001221	0	0	0	0
Thermoleophilia uncultured bacterium	0.001221	0	0	0	0
Prevotella	0.001221	0	0	0	0
Unassigned Bacteroidales	0.001221	0	0	0	0
Chloroflexi P2-11E uncultured bacterium	0.001221	0	0	0	0
Lachnospiraceae UCG-007	0.001221	0	0	0	0
Alphaproteobacteria SAR11 Clade III Ambiguous_taxa	0.001221	0	0	0	0
Candidatus Actinomarina	0.000814001	0	0	0	0
Parviterribacter	0.000814001	0	0	0	0
Clostridium sensu stricto 1	0.000814001	0	0	0	0
Ruminiclostridium 1	0.000814001	0	0	0	0
Candidatus Peribacteria uncultured bacterium	0.000814001	0	0	0	0
Pirellula	0.000814001	0	0	0	0
Opitutus	0.000814001	0	0	0	0
Unassigned Rhizobiaceae	0.000652316	0	0	0	0
Longilinea	0.000407	0	0	0	0
Stenotrophobacter	0	0	0	0	0
Blastocatellaceae uncultured	0	0	0	0	0
Acidobacteria uncultured bacterium	0	0	0	0	0
Steroidobacteraceae uncultured	0	0	0	0	0
Tahibacter	0	0	0	0	0
Unassigned Xanthomonadaceae	0	0	0	0	0
