# Supplementary material for: Mechanistic insights into the early life stage microbiota of silver pompano (Trachinotus blochii)
Source: Front Microbiol. 2024 Apr 17;15:1356828. doi: 10.3389/fmicb.2024.1356828 (PMC11061439; doi:10.3389/fmicb.2024.1356828)
Supplement: SUPPLEMENTARY FILE 5 — Shared bacterial genera across the studied sources of fish microbiotaand their prevalence. [file Data_Sheet_5.xlsx]

## Sheet: Egg_<10dph
#OTU ID	Egg	<10dph
D_0__Bacteria;__;__;__;__;__	0.536461	0.422998
D_0__Bacteria;D_1__Proteobacteria;D_2__Gammaproteobacteria;D_3__Betaproteobacteriales;D_4__Burkholderiaceae;D_5__Janthinobacterium	0.0200037	0.0436851
D_0__Bacteria;D_1__Actinobacteria;D_2__Rubrobacteria;D_3__Rubrobacterales;D_4__Rubrobacteriaceae;D_5__Rubrobacter	0.0146723	0.034826
D_0__Bacteria;D_1__Actinobacteria;D_2__Actinobacteria;D_3__Propionibacteriales;D_4__Nocardioidaceae;D_5__Nocardioides	0.011803	0.0217147
D_0__Bacteria;D_1__Bacteroidetes;D_2__Bacteroidia;D_3__Flavobacteriales;D_4__Flavobacteriaceae;D_5__Gramella	0.00651201	0.0194151
D_0__Bacteria;D_1__Proteobacteria;D_2__Gammaproteobacteria;D_3__Pseudomonadales;D_4__Pseudomonadaceae;D_5__Pseudomonas	0.0503435	0.0151016
D_0__Bacteria;D_1__Firmicutes;D_2__Limnochordia;D_3__Limnochordales;D_4__Limnochordaceae;D_5__Limnochorda	0.00610501	0.00864756
D_0__Bacteria;D_1__Cyanobacteria;D_2__Oxyphotobacteria;D_3__Chloroplast;__;__	0.0417482	0.00557276
Unassigned;__;__;__;__;__	0.0137309	0.00521817
D_0__Bacteria;D_1__Proteobacteria;D_2__Gammaproteobacteria;D_3__Alteromonadales;D_4__Marinobacteraceae;D_5__Marinobacter	0.0545212	0.00512821
		0.582307

## Sheet: Egg_>10dph
#OTU ID	Egg	>10dph
D_0__Bacteria;__;__;__;__;__	0.536461	0.638434
D_0__Bacteria;D_1__Proteobacteria;D_2__Gammaproteobacteria;D_3__Betaproteobacteriales;D_4__Burkholderiaceae;D_5__Janthinobacterium	0.0200037	0.0382606
D_0__Bacteria;D_1__Proteobacteria;D_2__Gammaproteobacteria;D_3__Pseudomonadales;D_4__Pseudomonadaceae;D_5__Pseudomonas	0.0503435	0.0322716
Unassigned;__;__;__;__;__	0.0137309	0.0355056
D_0__Bacteria;D_1__Proteobacteria;D_2__Gammaproteobacteria;D_3__Enterobacteriales;D_4__Enterobacteriaceae;__	0.005291	0.0404113
D_0__Bacteria;D_1__Chloroflexi;D_2__Anaerolineae;D_3__Anaerolineales;D_4__Anaerolineaceae;D_5__uncultured	0.00816025	0.0105791
D_0__Bacteria;D_1__Proteobacteria;D_2__Gammaproteobacteria;D_3__Xanthomonadales;D_4__Xanthomonadaceae;D_5__Stenotrophomonas	0.0311536	0.0112909
		0.806753

## Sheet: Egg_gut
#OTU ID	Egg	Gut
D_0__Bacteria;__;__;__;__;__	0.536461	0.0860898
D_0__Bacteria;D_1__Proteobacteria;D_2__Gammaproteobacteria;D_3__Betaproteobacteriales;D_4__Burkholderiaceae;D_5__Janthinobacterium	0.0200037	0.0553195
D_0__Bacteria;D_1__Actinobacteria;D_2__Rubrobacteria;D_3__Rubrobacterales;D_4__Rubrobacteriaceae;D_5__Rubrobacter	0.0146723	0.0349886
D_0__Bacteria;D_1__Actinobacteria;D_2__Actinobacteria;D_3__Propionibacteriales;D_4__Nocardioidaceae;D_5__Nocardioides	0.011803	0.0462856
D_0__Bacteria;D_1__Bacteroidetes;D_2__Bacteroidia;D_3__Flavobacteriales;D_4__Flavobacteriaceae;D_5__Gramella	0.00651201	0.0201861
D_0__Bacteria;D_1__Proteobacteria;D_2__Gammaproteobacteria;D_3__Pseudomonadales;D_4__Pseudomonadaceae;D_5__Pseudomonas	0.0503435	0.0274273
D_0__Bacteria;D_1__Cyanobacteria;D_2__Oxyphotobacteria;D_3__Chloroplast;__;__	0.0417482	0.0227671
D_0__Bacteria;D_1__Actinobacteria;D_2__Actinobacteria;D_3__Micromonosporales;D_4__Micromonosporaceae;__	0.00569801	0.0159508
D_0__Bacteria;D_1__Proteobacteria;D_2__Gammaproteobacteria;D_3__Enterobacteriales;D_4__Enterobacteriaceae;__	0.005291	0.034667
D_0__Bacteria;D_1__Chloroflexi;D_2__Chloroflexia;D_3__Thermomicrobiales;D_4__AKYG1722;__	0.00773301	0.0114356
		0.355117

## Sheet: Egg_whole
#OTU ID	Egg	Whole
D_0__Bacteria;__;__;__;__;__	0.536461	0.506846
D_0__Bacteria;D_1__Proteobacteria;D_2__Gammaproteobacteria;D_3__Betaproteobacteriales;D_4__Burkholderiaceae;D_5__Janthinobacterium	0.0200037	0.0410238
D_0__Bacteria;D_1__Proteobacteria;D_2__Gammaproteobacteria;D_3__Pseudomonadales;D_4__Pseudomonadaceae;D_5__Pseudomonas	0.0503435	0.0213686
D_0__Bacteria;D_1__Actinobacteria;D_2__Rubrobacteria;D_3__Rubrobacterales;D_4__Rubrobacteriaceae;D_5__Rubrobacter	0.0146723	0.0219191
D_0__Bacteria;D_1__Proteobacteria;D_2__Gammaproteobacteria;D_3__Enterobacteriales;D_4__Enterobacteriaceae;__	0.00529101	0.018507
Unassigned;__;__;__;__;__	0.0137309	0.0162829
D_0__Bacteria;D_1__Actinobacteria;D_2__Actinobacteria;D_3__Propionibacteriales;D_4__Nocardioidaceae;D_5__Nocardioides	0.011803	0.0135717
D_0__Bacteria;D_1__Bacteroidetes;D_2__Bacteroidia;D_3__Flavobacteriales;D_4__Flavobacteriaceae;D_5__Gramella	0.00651201	0.0121344
D_0__Bacteria;D_1__Cyanobacteria;D_2__Oxyphotobacteria;D_3__Chloroplast;__;__	0.0417482	0.00514637
D_0__Bacteria;D_1__Chloroflexi;D_2__Anaerolineae;D_3__Anaerolineales;D_4__Anaerolineaceae;D_5__uncultured	0.00816025	0.00634823
D_0__Bacteria;D_1__Firmicutes;D_2__Limnochordia;D_3__Limnochordales;D_4__Limnochordaceae;D_5__Limnochorda	0.00610501	0.00540473
		0.668552

## Sheet: <10dph_>10dph
#OTU ID	<10dph	>10dph
D_0__Bacteria;__;__;__;__;__	0.422998	0.638434
D_0__Bacteria;D_1__Proteobacteria;D_2__Gammaproteobacteria;D_3__Betaproteobacteriales;D_4__Burkholderiaceae;D_5__Janthinobacterium	0.0436851	0.0382606
D_0__Bacteria;D_1__Proteobacteria;D_2__Gammaproteobacteria;D_3__Pseudomonadales;D_4__Pseudomonadaceae;D_5__Pseudomonas	0.0151016	0.0322716
D_0__Bacteria;D_1__Planctomycetes;D_2__Planctomycetacia;D_3__Gemmatales;D_4__Gemmataceae;D_5__uncultured	0.00836601	0.00799073
Unassigned;__;__;__;__;__	0.00521817	0.0355056
	0.495369	0.752463

## Sheet: <10dph_gut
#OTU ID	<10dph	Gut
D_0__Bacteria;__;__;__;__;__	0.422998	0.0860898
D_0__Bacteria;D_1__Proteobacteria;D_2__Gammaproteobacteria;D_3__Betaproteobacteriales;D_4__Burkholderiaceae;D_5__Janthinobacterium	0.0436851	0.0553195
D_0__Bacteria;D_1__Proteobacteria;D_2__Alphaproteobacteria;D_3__Rhizobiales;D_4__Beijerinckiaceae;D_5__Microvirga	0.0372462	0.025935
D_0__Bacteria;D_1__Actinobacteria;D_2__Rubrobacteria;D_3__Rubrobacterales;D_4__Rubrobacteriaceae;D_5__Rubrobacter	0.034826	0.0349886
D_0__Bacteria;D_1__Firmicutes;D_2__Bacilli;D_3__Bacillales;D_4__Planococcaceae;D_5__Lysinibacillus	0.0286545	0.0201054
D_0__Bacteria;D_1__Chloroflexi;D_2__Dehalococcoidia;D_3__S085;D_4__uncultured soil bacterium;D_5__uncultured soil bacterium	0.0268053	0.00732601
D_0__Bacteria;D_1__Firmicutes;D_2__Bacilli;D_3__Bacillales;D_4__Planococcaceae;D_5__Solibacillus	0.0264619	0.0351413
D_0__Bacteria;D_1__Actinobacteria;D_2__Actinobacteria;D_3__Propionibacteriales;D_4__Nocardioidaceae;D_5__Nocardioides	0.0217147	0.0462856
D_0__Bacteria;D_1__Bacteroidetes;D_2__Bacteroidia;D_3__Flavobacteriales;D_4__Flavobacteriaceae;D_5__Gramella	0.0194151	0.0201861
D_0__Bacteria;D_1__Proteobacteria;D_2__Gammaproteobacteria;D_3__Pseudomonadales;D_4__Pseudomonadaceae;D_5__Pseudomonas	0.0151016	0.0274273
D_0__Bacteria;D_1__Planctomycetes;D_2__Planctomycetacia;D_3__Pirellulales;D_4__Pirellulaceae;D_5__Pir4 lineage	0.0119724	0.00945711
D_0__Bacteria;D_1__Actinobacteria;D_2__Actinobacteria;D_3__Micrococcales;D_4__Micrococcaceae;__	0.0115182	0.0114202
D_0__Bacteria;D_1__Acidobacteria;D_2__Subgroup 6;__;__;__	0.0097248	0.0152213
D_0__Bacteria;D_1__Firmicutes;D_2__Clostridia;D_3__Clostridiales;D_4__Peptostreptococcaceae;D_5__Peptostreptococcus	0.00834658	0.0136859
D_0__Bacteria;D_1__Proteobacteria;D_2__Gammaproteobacteria;D_3__Xanthomonadales;D_4__Xanthomonadaceae;D_5__Pseudoxanthomonas	0.006575	0.00739949
D_0__Bacteria;D_1__Proteobacteria;D_2__Gammaproteobacteria;D_3__Betaproteobacteriales;D_4__Burkholderiaceae;__	0.00626075	0.00943913
D_0__Bacteria;D_1__Cyanobacteria;D_2__Oxyphotobacteria;D_3__Chloroplast;__;__	0.00557276	0.0227671
D_0__Bacteria;D_1__Actinobacteria;D_2__Actinobacteria;D_3__Corynebacteriales;D_4__Mycobacteriaceae;D_5__Mycobacterium	0.00512821	0.00771605
	0.742007	0.455911

## Sheet: >10dph_gut
#OTU ID	>10dph	Gut
D_0__Bacteria;__;__;__;__;__	0.638434	0.0860898
D_0__Bacteria;D_1__Proteobacteria;D_2__Gammaproteobacteria;D_3__Betaproteobacteriales;D_4__Burkholderiaceae;D_5__Janthinobacterium	0.0382606	0.0553195
D_0__Bacteria;D_1__Proteobacteria;D_2__Gammaproteobacteria;D_3__Pseudomonadales;D_4__Pseudomonadaceae;D_5__Pseudomonas	0.0322716	0.0274273
D_0__Bacteria;D_1__Proteobacteria;D_2__Gammaproteobacteria;D_3__Enterobacteriales;D_4__Enterobacteriaceae;__	0.0404113	0.034667
D_0__Bacteria;D_1__Proteobacteria;D_2__Gammaproteobacteria;D_3__Betaproteobacteriales;D_4__Burkholderiaceae;D_5__Candidatus Tremblaya	0.00759119	0.0244736
	0.756969	0.227977

## Sheet: Gut_whole
#OTU ID	Whole	Gut
D_0__Bacteria;D_1__Chloroflexi;D_2__Dehalococcoidia;D_3__S08	0.0167533	0.00732601
D_0__Bacteria;D_1__Planctomycetes;D_2__Planctomycetacia;D_3__Pirellulales;D_4__Pirellulaceae;D_	0.00812377	0.00945711
D_0__Bacteria;D_1__Actinobacteria;D_2__Actinobacteria;D_3__Micrococcales;D_4__Micrococcaceae;__	0.00719886	0.0114202
D_0__Bacteria;D_1__Firmicutes;D_2__Clostridia;D_3__Clostridiales;D_4__Peptostreptococcaceae;D_	0.00521661	0.0136859
D_0__Bacteria;D_1__Acidobacteria;D_2__Subgroup 6;__;__;__	0.00669376	0.0152213
D_0__Bacteria;D_1__Firmicutes;D_2__Bacilli;D_3__Bacillales;D_4__Planococcaceae;D_	0.017909	0.0201054
D_0__Bacteria;D_1__Bacteroidetes;D_2__Bacteroidia;D_3__Flavobacteriales;D_4__Flavobacteriaceae;D_	0.0121344	0.0201861
D_0__Bacteria;D_1__Cyanobacteria;D_2__Oxyphotobacteria;D_3__Chloroplast;__;__	0.00514637	0.0227671
D_0__Bacteria;D_1__Proteobacteria;D_2__Alphaproteobacteria;D_3__Rhizobiales;D_4__Beijerinckiaceae;D_	0.0232789	0.025935
D_0__Bacteria;D_1__Proteobacteria;D_2__Gammaproteobacteria;D_3__Pseudomonadales;D_4__Pseudomonadaceae;D_	0.0213686	0.0274273
D_0__Bacteria;D_1__Proteobacteria;D_2__Gammaproteobacteria;D_3__Enterobacteriales;D_4__Enterobacteriaceae;__	0.018507	0.034667
D_0__Bacteria;D_1__Actinobacteria;D_2__Rubrobacteria;D_3__Rubrobacterales;D_4__Rubrobacteriaceae;D_	0.0219191	0.0349886
D_0__Bacteria;D_1__Firmicutes;D_2__Bacilli;D_3__Bacillales;D_4__Planococcaceae;D_	0.0165387	0.0351413
D_0__Bacteria;D_1__Actinobacteria;D_2__Actinobacteria;D_3__Propionibacteriales;D_4__Nocardioidaceae;D_	0.0135717	0.0462856
D_0__Bacteria;D_1__Proteobacteria;D_2__Gammaproteobacteria;D_3__Betaproteobacteriales;D_4__Burkholderiaceae;D_	0.0410238	0.0553195
D_0__Bacteria;__;__;__;__;__	0.506846	0.0860898
		0.466023
